# Supplementary material for: The Gill-Associated Bacterial Community Is More Affected by Exogenous Chlorella pyrenoidosa Addition than the Bacterial Communities of Water and Fish Gut in GIFT Tilapia (Oreochromis niloticus) Aquaculture System
Source: Biology (Basel). 2023 Sep 5;12(9):1209. doi: 10.3390/biology12091209 (PMC10525419; doi:10.3390/biology12091209)
Supplement: Supplementary file 1 [file biology-12-01209-s001.zip]

Archive with 1 entries (1 files):
- biology-2553956-supplementary.pdf
